# Supplementary material for: A Carboxyl Group-Functionalized Ionic Liquid Hybrid Adsorbent for Solid-Phase Extraction and Determination of Trace Diclofenac Sodium in Milk Samples
Source: Molecules. 2023 Aug 24;28(17):6216. doi: 10.3390/molecules28176216 (PMC10488911; doi:10.3390/molecules28176216)
Supplement: Supplementary file 1 [file molecules-28-06216-s001.zip]

Archive with 1 entries (1 files):
- molecules-2545346-supplementary.pdf
